# Supplementary material for: Learning analytics: Data sets on the academic record of accounting students in a Nigerian University
Source: Data Brief. 2018 Jun 26;19:1614–9. doi: 10.1016/j.dib.2018.06.078 (PMC6141959; doi:10.1016/j.dib.2018.06.078)
Supplement: Supplementary file 1 — Supplementary material [file mmc1.xlsx]

## Sheet: Sheet1
	1st Session				2014/2015	2nd Session			2015/2016	3rd Session			2016/2017	4th Session
	1st GPA	CGPA	2nd GPA	CGPA	1st GPA	CGPA	2nd GPA	CGPA	1st GPA	CGPA	2nd GPA	CGPA	1st GPA	CGPA	2nd GPA	CGPA
S/N
1	5	5	4.91	4.95	5	4.97	5	4.97	5	4.98	4.84	4.95	4.9	4.95	5	4.95
2	4.86	4.86	5	4.93	5	4.95	4.88	4.94	4.92	4.93	5	4.94	4.81	4.93	4.96	4.93
3	4.71	4.71	5	4.86	5	4.9	5	4.92	4.92	4.92	4.64	4.87	4.57	4.82	4.83	4.82
4	4.81	4.81	4.83	4.82	5	4.87	4.94	4.88	3.38	4.52	4.28	4.75	4.9	4.78	4.83	4.78
5	4.29	4.29	4.83	4.84	4.88	4.85	4.94	4.87	4.92	4.88	4.52	4.81	4.9	4.82	5	4.85
6	4.76	4.76	4.87	4.82	4.88	4.83	5	4.87	4.79	4.85	4.36	4.75	4.43	4.71	4.88	4.73
7	4.71	4.71	4.87	4.8	4.88	4.82	4.88	4.83	4.88	4.84	4.8	4.83	4.81	4.83	5	4.85
8	4.86	4.86	4.7	4.77	4.88	4.8	5	4.84	4.54	4.77	4.56	4.73	4.29	4.67	4.96	4.73
9	4.86	4.86	4.61	4.73	4.75	4.77	5	4.82	4.92	4.84	4.72	4.82	4.52	4.78	4.88	4.79
10	4.52	4.52	4.91	4.73	4.88	4.77	4.88	4.79	4.92	4.82	4.64	4.79	4.76	4.78	4.88	4.8
11	4.76	4.76	4.7	4.73	4.63	4.73	4.88	4.77	4.5	4.7	4.2	4.6	4.29	4.56	4.96	4.61
12	4.76	4.76	4.83	4.8	4.56	4.73	4.71	4.73	4.79	4.74	4.24	4.64	4.52	4.63	4.83	4.65
13	4.71	4.71	4.61	4.66	4.88	4.72	4.41	4.65	4.79	4.7	4.32	4.63	4.33	4.59	4.54	4.58
14	4.71	4.71	4.61	4.66	4.88	4.72	4.76	4.73	4.21	4.6	4.2	4.62	4.71	4.63	5	4.68
15	4.9	4.9	4.39	4.64	4.75	4.7	4.94	4.75	4.92	4.79	4.68	4.77	4.71	4.76	4.92	4.78
16	4.76	4.76	4.57	4.66	4.63	4.65	5	4.73	4.79	4.74	4.52	4.7	4.57	4.68	4.08	4.6
17	4.62	4.62	4.52	4.57	4.88	4.65	4.94	4.71	4.92	4.76	4.64	4.74	4.67	4.73	4.75	4.73
18	4.62	4.62	4.78	4.7	4.5	4.65	4.71	4.66	4.79	4.69	4.44	4.64	4.76	4.66	4.96	4.7
19	4.48	4.48	4.65	4.57	4.75	4.65	4.76	4.68	4.71	4.68	4.04	4.56	4.67	4.59	5	4.65
20	4.43	4.43	4.78	4.61	4.63	4.62	4.76	4.65	4.83	4.69	4.48	4.65	4.29	4.6	4.58	4.6
21	4.81	4.81	4.3	4.55	4.75	4.6	4.88	4.66	4.79	4.69	3.92	4.54	4.38	4.52	4.88	4.57
22	4.62	4.62	4.39	4.5	4.88	4.6	5	4.69	4.92	4.74	3.96	4.59	3.86	4.48	4.63	4.5
23	4.62	4.62	4.3	4.45	4.75	4.57	4.71	4.6	4.71	4.62	3.8	4.46	4.67	4.49	4.71	4.52
24	4.33	4.33	4.7	4.59	4.19	4.57	4.65	4.58	4.08	4.47	3.72	4.32	3.81	4.24	4.75	4.32
25	4.71	4.71	4.74	4.73	4.13	4.57	4.82	4.7	4.54	4.66	4.24	4.58	4.19	4.52	4.83	4.57
26	4.57	4.57	4.48	4.52	4.63	4.55	4.82	4.61	4.92	4.68	4.56	4.66	4.67	4.66	4.92	4.7
27	4.76	4.76	4.43	4.59	4.25	4.53	4.59	4.55	4.25	4.48	4.12	4.4	4.19	4.37	4.42	4.38
28	4.57	4.57	4.35	4.45	4.63	4.53	4.76	4.58	4.08	4.47	2.4	4.06	3.76	4.01	4	4.01
29	4.57	4.57	4.35	4.45	4.63	4.53	4.65	4.56	4.71	4.59	3.92	4.46	4.19	4.42	4.71	4.46
30	3.81	3.81	4.61	4.34	4.88	4.52	4.76	4.57	4.79	4.62	4.24	4.55	4.33	4.52	4.5	4.51
31	4.76	4.76	4.09	4.41	4.69	4.52	5	4.62	4.5	4.59	4.36	4.55	4.43	4.53	4.71	4.56
32	4.71	4.71	4.48	4.59	4.25	4.5	4.76	4.64	4.54	4.61	4.04	4.5	4.33	4.48	4.88	4.53
33	4.38	4.38	4.13	4.25	4.88	4.5	4.71	4.55	4.63	4.56	3.72	4.4	3.9	4.39	4.5	4.4
34	4.33	4.33	4.43	4.39	4.75	4.48	4.94	4.58	4.63	4.59	4.44	4.56	4.1	4.5	4.83	4.54
35	4.71	4.71	4.3	4.5	4.38	4.47	3.82	4.32	4.5	4.37	3.84	4.26	4.24	4.26	4.13	4.24
36	4.48	4.48	4.48	4.48	4.38	4.45	4.82	4.53	4.58	4.54	4.12	4.46	4.48	4.46	5	4.54
37	4.38	4.38	4.35	4.36	4.5	4.43	4.65	4.48	4.21	4.42	4.08	4.35	3.67	4.25	4.63	4.3
38	3.9	3.9	4.7	4.32	4.63	4.43	4.59	4.47	4.71	4.52	4.4	4.5	4.86	4.55	4.58	4.56
39	4.57	4.57	4.39	4.48	4.13	4.38	4.53	4.42	4	4.32	3.4	4.2	3.71	4.13	4.08	4.13
40	4.43	4.43	4.13	4.27	4.5	4.33	3.76	4.21	3.54	4.05	3.36	3.91	3.43	3.84	3.96	3.86
41	4	4	4.52	4.27	4.38	4.3	4.47	4.34	4.54	4.39	4.16	4.34	4.52	4.37	4.42	4.37
42	4.19	4.19	4.48	4.34	3.94	4.27	4.71	4.36	4.54	4.41	4	4.33	3.81	4.25	4.25	4.25
43	4.29	4.29	4.04	4.16	4.38	4.25	4	4.19	3.63	4.14	3.08	3.93	2.9	3.78	3.38	3.73
44	4.43	4.43	4.22	4.32	3.88	4.23	3.94	4.17	3	3.89	3.36	3.79	3	3.67	4.12	3.77
45	4.14	4.14	4.3	4.23	4.13	4.23	4	4.18	3.58	4.04	2.68	3.77	2.19	3.54	3.17	3.49
46	4.05	4.05	4.57	4.32	3.94	4.22	4.47	4.27	4.42	4.31	3.6	4.17	4.38	4.2	4.08	4.18
47	4.24	4.24	4.04	4.14	4.13	4.17	4.53	4.25	4.75	4.37	4.44	4.38	4	4.33	4.54	4.36
48	4.29	4.29	4.09	4.18	4.13	4.17	4.24	4.18	3.71	4.07	3.84	4.02	4.29	4.06	4.5	4.12
49	4.1	4.1	4.09	4.09	4.25	4.13	4.47	4.21	4.46	4.27	3.76	4.17	3.76	4.11	4.33	4.14
50	4.43	4.43	3.7	4.05	4.31	4.12	4	4.09	4.71	4.23	4.04	4.2	3.9	4.15	4.27	4.17
51	4.1	4.1	3.87	3.98	4.31	4.1	4.47	4.18	3.79	4.09	3.6	3.99	3.14	3.87	4.04	3.89
52	3.9	3.9	4.22	4.07	3.81	4.03	3.82	3.99	4	3.99	3.36	3.87	3.62	3.83	3.42	3.77
53	4.05	4.05	4.09	4.07	3.69	4	3.47	3.88	3.83	3.87	3.04	3.71	2.76	3.57	3.42	3.55
54	4.29	4.29	4.04	4.16	3.38	3.95	2.71	3.68	3.54	3.64	2.48	3.41	2.19	3.24	3.07	3.21
55	3.81	3.81	3.83	3.82	4.5	3.95	4.35	4.04	4.08	4.05	3.96	4.03	3.43	3.95	4.08	3.96
56	3.9	3.9	3.83	3.86	4.06	3.92	3.59	3.84	3.75	3.82	3.48	3.75	2.95	3.64	3.71	3.65
57	3.67	3.67	3.65	4	3.5	3.9	2.94	3.69	2.75	3.47	2.48	3.27	2.43	3.15	3.11	3.16
58	3.86	3.86	3.78	3.82	4	3.9	3.59	3.83	3.54	3.76	2.76	3.56	2.86	3.46	3.96	3.53
59	3.86	3.86	3.87	3.86	3.63	3.83	3.29	3.71	3.88	3.75	3.44	3.69	3.52	3.67	2.96	3.57
60	4.05	4.05	4.04	4.05	3.25	3.83	3.94	3.86	3.58	3.79	3.48	3.73	3.86	3.75	3.92	3.77
61	3.71	3.71	3.96	3.84	3.69	3.8	3.82	3.81	3.63	3.76	3.84	3.78	3.24	3.7	4.21	3.82
62	3.76	3.76	3.65	3.7	4	3.78	3.82	3.79	3.25	3.66	2.8	3.49	2.48	3.34	2.56	3.22
63	4.19	4.19	3.65	3.91	3.25	3.77	4.29	3.88	3.58	3.81	3.48	3.75	3.67	3.73	4.17	3.8
64	3.76	3.76	3.35	3.55	4.19	3.75	4.24	3.86	4.33	3.97	3.68	3.91	3.76	3.89	4.13	3.92
65					4.06	3.74	3.61	3.71	4.42	3.87	3.6	3.82	3.43	3.82	3.64	3.86
66	4.1	4.1	3.65	3.86	3.06	3.65	3.65	3.65	3.12	3.52	2.92	3.4	2.75	3.3	3.75	3.41
67	3.67	3.67	3.48	3.57	3.5	3.65	2.94	3.49	2.5	3.26	3.08	3.24	2.48	3.11	3.46	3.26
68	3.71	3.71	3.78	3.75	2.94	3.57	3.24	3.49	3.28	3.44	3.44	3.44	2.14	3.25	3.33	3.26
69	3.71	3.71	3.57	3.64	3.19	3.52	2.82	3.36	3.58	3.42	2.2	3.17	2.1	3.02	3	3.02
70	3.24	3.24	3.26	3.25	4.19	3.5	3.53	3.51	3.67	3.54	2.92	3.42	3.43	3.42	3.66	3.46
71	3.9	3.9	3.09	3.48	3.31	3.47	3.59	3.49	3.21	3.43	3.28	3.4	2.86	3.32	3.79	3.39
72	3.71	3.71	3.39	3.55	3.06	3.45	3	3.35	3.13	3.3	2.64	3.17	2.7	3.09	3.28	3.12
73	3.95	3.95	3	3.45	3.13	3.45	3.29	3.42	3.67	3.48	3.24	3.43	3.33	3.41	3.92	3.49
74	3.43	3.43	3.39	3.41	3	3.33	2.06	3.05	2.84	3.1	2.96	3.07	2.54	2.99	3.23	3.02
75	3.48	3.48	3.17	3.32	3.38	3.33	3.59	3.39	3.25	3.36	3	3.29	3.19	3.27	3.75	3.34
76	3.14	3.14	3.17	3.16	3.38	3.3	2.94	3.22	3.38	3.25	2.72	3.18	2.48	3.08	3.36	3.12
77	2.67	2.67	3.52	3.11	3.33	3.21	3.41	3.25	3.63	3.34	2.76	3.23	3.19	3.22	3.38	3.24
78	3.29	3.29	3.09	3.18	2.94	3.12	2.47	2.97	3.63	3.76
79	3.33	3.33	2.61	2.95	3.5	3.1	3.47	3.19	3.92	3.36	3.04	3.3	3.19	3.28	3.75	3.35
80	3.33	3.33	3.09	3.2	2.67	3.05	2.42	2.9	3.24	2.98	3.04	2.99	3.41	3.05	3.83	3.18
81	3.81	3.81	3.3	3.55	1.25	3.02	2.74	3.33	3.13	3.36	1.96	3.09	2.1	2.95	1.87	2.76
82	3.62	3.62	2.52	3.05	2.69	2.98	3.06	3	3.13	3.03	3.04	3.03	2.33	2.93	2.83	2.92
83	2.67	2.67	3	2.84	3.06	2.89	1.88	2.67	3.46	2.85	2.84	2.85	3.05	2.88	3	2.9
84	2.62	2.62	2.52	2.57	2.39	2.61	2.53	2.59	3.25	2.75	3.24	2.84	2.48	2.79	3.35	2.87
85	2.29	2.29	2	2.14	1.89	2.16	2.53	2.25	2.16	2.23	1.6	2.11	1.19	1.93	2.55	2.03
86	2.38	2.38	1.96	2.16	2	2.14	2.53	2.23	1.08	1.97
87	1.76	1.76	2.61	2.2	1.87	2.13	2.39	2.19
88					1.75	1.91	2	2.76	3.13	2.9	2.96	2.91	1.86	2.77	2.7	2.76
89					1.81	1.65	1.6	1.93	1.96	1.94	1.8	1.91	1.68	1.87	2.61	1.98
90					0.95	1.05	0.58	1.23
